# Supplementary material for: Ubiquitin-like protein 3 (UBL3) is required for MARCH ubiquitination of major histocompatibility complex class II and CD86
Source: Nat Commun. 2022 Apr 11;13:1934. doi: 10.1038/s41467-022-29524-w (PMC9001657; doi:10.1038/s41467-022-29524-w)
Supplement: Supplementary file 3 — Source Data [file 41467_2022_29524_MOESM3_ESM.xlsx]

## Sheet: Fig 1a
Figure 1a
target	logFC	enriched	not enriched	enriched with 2+ gRNA hits
Efna2	3.62557		2.3758
Skint5	3.46274		2.96338
Il10	3.43155		2.19806
Zmat4	3.03556		2.25728
NonTargetingControlGuideForMouse_0188	2.9908		2.1559
mmu-mir-92b	2.70091		1.06837
2310033P09Rik	2.61516		2.8169
March1	2.59426			7.31338
Tsc22d3	2.59346		3.18171
Pi15	2.58215		1.78067
Cbfb	2.54147	8.36227
Krt81	2.46878		1.21327
Ubl3	2.42571			5.76446
Gm11545	2.40199		2.15808
Ptplad2	2.40137		1.64904
March1	2.39753			5.76844
Dtymk	2.39603		1.46498
Proser2	2.38277		1.62167
Pomt1	2.37594		2.80714
Tac2	2.36082		1.59656
Twf1	2.35738		1.11987
C6	2.34871		1.55937
Chrnd	2.33066		1.41284
Piezo1	2.29302		1.05
mmu-mir-453	2.27265		0.838232
Atxn7l3b	2.25842		1.2161
Gm8300	2.25319		1.60199
mmu-mir-3569	2.23252		2.27165
mmu-mir-425	2.22441		1.32356
Mrgprx2	2.20706		1.45682
Rxfp3	2.20271		0.912748
Slc9a3r1	2.19376		1.97653
Cbfb	2.18941		4.33074
Lclat1	2.18252		0.606189
Ubl3	2.16822			4.91342
Nfasc	2.16284		1.49884
Ift52	2.15339		1.45447
Cbfb	2.13843		3.98958
Olfr1120	2.11123		1.00283
Ttll12	2.10373		3.4399
Olfr873	2.10018		1.11288
Prdx6b	2.08744		1.16547
NonTargetingControlGuideForMouse_0815	2.0816		1.26931
Insig2	2.07488		1.12555
Rftn2	2.06558		1.28162
Runx2	2.06339		1.86669
Lyl1	2.04722		2.4376
mmu-mir-3473b	2.04049		0.671343
Fbxo33	2.02391		2.40759
Fgf8	1.99115		1.46223
Acsm5	1.98291		0.793285
8430408G22Rik	1.97842		0.962132
Esp18	1.9372		1.04582
4933402P03Rik	1.927		2.13354
Zcchc10	1.92584		0.528633
mmu-mir-1981	1.9099		1.28348
Khdc1b	1.88282		0.827119
Lrrc16a	1.88245		0.584562
Sst	1.86457		0.987776
mmu-mir-3547	1.86286		3.57525
Sult1d1	1.85837		0.973985
Ccdc134	1.8557		0.794497
mmu-mir-7091	1.85414		1.08748
A430033K04Rik	1.82839		1.45084
NonTargetingControlGuideForMouse_0256	1.82778		1.33924
Lpl	1.82133		0.760238
mmu-mir-34c	1.81151		1.62617
Col13a1	1.80691		0.59123
Masp1	1.79764		0.980634
mmu-mir-1946a	1.78436		0.658449
Nuggc	1.78045		1.99944
Mcph1	1.7671		1.92774
Trim40	1.76221		1.4345
Areg	1.74335		0.795307
Ahr	1.73592	8.50338
Abca5	1.7292		0.938861
Rps6ka5	1.72822		1.03885
Sag	1.72585		1.64643
Emc4	1.72475		2.87243
Clk1	1.72443		2.16012
Usp26	1.71948		1.28518
Lmx1a	1.71869		0.78611
Zfp617	1.71741		1.038
Ssxb10	1.71593		1.86965
Gpr150	1.71483		1.62761
Endov	1.71477		2.12009
Rft1	1.70488		0.6712
Gm1673	1.70268		0.979316
4930453H23Rik	1.70169		2.33321
Cxcr5	1.70111		1.00683
Emc10	1.69988		1.81877
Cpm	1.69077		2.32701
Lgals7	1.68004		1.39604
Tox3	1.67913		1.27485
Mutyh	1.66553		4.0914
Rpgrip1	1.66305		1.18637
Ubl3	1.66108			5.92275
Szt2	1.65932		1.52387
Pcdhac1	1.65611		0.46787
Lrtm1	1.65451		1.34348
Obox2	1.65008		1.49806
Sall4	1.64069		1.75021
Agpat4	1.64006		2.46978
Mcfd2	1.63896		1.92804
Olfr380	1.63646		2.76205
mmu-mir-6397	1.62978		2.05286
Faah	1.62327		2.81073
Gfpt1	1.6219		1.67306
Rbfa	1.6217		0.735829
Gpr137b	1.61778		2.24094
2310036O22Rik	1.61352		0.821972
Vmn2r85	1.59671		2.58337
Bik	1.57977		1.23952
Arf4	1.57267		2.23419
Mettl13	1.57249		0.947163
9530003J23Rik	1.56758		0.67737
Olfr676	1.56607		1.16169
Chchd2	1.56606		1.24311
Inpp5f	1.5656		1.60226
Gm6432	1.56282		0.918094
Mpc2	1.56277		0.575783
Echdc2	1.56188		1.09326
mmu-mir-1941	1.55942		3.71632
NonTargetingControlGuideForMouse_0284	1.55883		1.34833
Vmn2r120	1.5571		1.05503
mmu-mir-7030	1.54778		1.48446
Reg3b	1.53377		2.07947
Lysmd2	1.53157		1.57381
Ccdc102a	1.52973		1.14939
Krtap6-5	1.52121		0.761098
mmu-mir-218-1	1.51999		0.898318
mmu-mir-690	1.51899		0.948441
Ptprh	1.5173		0.707361
Kcna5	1.51607		0.907405
Cdc40	1.5149		2.55598
Gm15023	1.51469		0.808197
1700065I17Rik	1.51457		1.56114
Ddx5	1.51121		1.84016
Pkd1l3	1.50916		1.41363
Nsa2	1.50706		0.620105
Cx3cr1	1.50697		0.906749
H2-M10.2	1.4985		1.25292
Isl2	1.49598		0.929657
Vmn1r196	1.4881		0.762619
Lrrn4cl	1.48542		1.41666
Sirt4	1.4797		0.491419
Gyk	1.47867		3.80056
Btn1a1	1.47804		1.59249
Lrrc29	1.47774		0.730599
Kdm2b	1.47759	8.0491
Fam46b	1.46509		0.781688
Mospd2	1.46263		0.809191
Kif24	1.46117		1.38549
Olfr1322	1.45722		1.64005
mmu-mir-7010	1.45593		1.53022
Eps8l3	1.45497		1.22673
Snx24	1.4524		1.01264
Chit1	1.44788		0.851027
Rgr	1.44532		0.54524
Hs3st5	1.44104		0.632693
D330045A20Rik	1.43981		1.42308
Kif26b	1.43895		0.822722
Runx3	1.43782	9.81699
Snx2	1.43072		0.725355
Magea8	1.42977		0.511132
Gmip	1.42624		1.51652
Cbln1	1.42092		0.913649
Tmem59l	1.42048		0.727003
Limd2	1.41874		0.842285
Hlf	1.41779		1.34407
Maged2	1.41206		0.886933
1110034G24Rik	1.41116		0.946028
Chrac1	1.41019		1.76028
Lama2	1.40989		1.61782
Rltpr	1.40909		0.717704
Ldb3	1.40722	5.5124
Tmem222	1.40429		1.14011
mmu-mir-669m-2	1.40145		1.1508
Olfr1215	1.39953		0.639118
Pcdha3	1.39826		0.686798
Slc52a2	1.39626		0.613507
Phf20l1	1.39613		1.17814
Eri1	1.39348		0.7167
Sema3b	1.39327		0.954901
Hnrnph3	1.39177		1.44809
Cyb561d1	1.39038		1.27634
Antxr2	1.38752		1.7906
Cryaa	1.3868		1.14789
5830473C10Rik	1.383		2.20966
Rdh10	1.37967		2.16666
1700080E11Rik	1.37895		1.39651
Tmem154	1.37424		1.20978
Xylt1	1.37069		1.78751
Glyatl3	1.3668		1.1336
Grn	1.36592		0.740511
Tprgl	1.365		0.681528
Dbi	1.36259		0.658398
NonTargetingControlGuideForMouse_0076	1.35768		0.638809
Tle1	1.35714		2.00843
Usp14	1.35655		1.16467
D430019H16Rik	1.35419		1.28089
Tomm20l	1.35339		0.738629
Adrb1	1.35262		2.72189
1700029P11Rik	1.34935		1.70722
Tbc1d15	1.34802		0.574293
Rhox3c	1.34643		0.747216
Max	1.34621	6.7801
Ushbp1	1.34366		1.43133
Gtf3c3	1.34318		1.0097
Grip2	1.34186		0.959377
Pgbd1	1.3409		2.8014
mmu-mir-199a-2	1.33725		1.01243
Timm22	1.33708		1.65878
Zfp54	1.33553		2.10838
Lyrm1	1.33346		2.64907
Obox1	1.33336		0.803896
Gm4788	1.33118		0.886147
Amn1	1.32988	5.5561
Triobp	1.3242		0.822785
Olfr616	1.32365		3.05326
Eif4g3	1.32065		2.15932
Cd2ap	1.31869		1.03195
Kcnh4	1.3186		1.10384
Tnfrsf4	1.31814		1.0017
Cldn3	1.31502		0.891771
Snai3	1.31382		1.32295
Aox2	1.31349		0.803387
St6galnac1	1.31088		0.943674
Ndufb6	1.31039		1.22216
Ppp4r1	1.30619		1.7423
Ifrd2	1.30163		2.44902
Srgap1	1.30112		0.557633
Esp3	1.29947		1.17939
Tspyl3	1.29792		0.650647
Gstt3	1.29655		2.0029
F11r	1.29648		0.56917
Aspa	1.29361		1.66849
Krtap11-1	1.29251		1.04076
Tmem256	1.29193		0.666406
Tcf7l1	1.28666		0.619356
Pphln1	1.2866		0.953807
Pom121l2	1.28605		1.33282
Fkbpl	1.28436		0.718516
Fam49a	1.28411		0.557895
Il27ra	1.28321		0.633391
Irgm1	1.28236		1.19681
Runx1	1.27464	9.68119
Olfr1242	1.27246		0.534362
Wdr95	1.27055		0.738524
Tmed8	1.26992		1.26376
Setmar	1.26819		1.11737
Dcaf12l2	1.2678		1.49962
Tlr9	1.26473		0.494752
Spryd7	1.26387		2.15749
Olfr998	1.26307		1.17205
Scai	1.2612		1.00647
Fcgr4	1.26056		0.513481
mmu-mir-1249	1.25922		2.16721
NonTargetingControlGuideForMouse_0389	1.25575		1.54112
mmu-mir-5113	1.25206		3.32026
Tspear	1.25083		0.868222
Edc4	1.25071		1.27105
Mgl2	1.24826		0.852658
Ssxb8	1.24442		1.41822
Lrriq4	1.24362		0.873344
Vps39	1.24167		1.83486
Galnt14	1.23785		0.606542
Ctla2a	1.2351		1.04337
Trak1	1.23502		0.691644
Vmn1r60	1.23398		2.33892
Rorb	1.23278		0.136096
Snx13	1.23202		0.0668308
Thsd1	1.231		2.44308
mmu-mir-7215	1.2306		1.5758
Dos	1.22962		2.33667
Cdk15	1.22912		0.6306
Slc2a8	1.22892		1.58075
mmu-mir-7057	1.2267		0.56296
Ankrd66	1.22635		1.79763
Abi3	1.22543		0.771119
Itga4	1.22368		1.53815
Golga4	1.22266		1.82052
Olfr913	1.22222		0.927321
Myh3	1.22195		2.33604
Zswim2	1.2198		1.97988
Dock11	1.21902		0.428307
mmu-mir-7682	1.21879		1.15475
Bag4	1.21867		0.670303
Vsig8	1.21774		0.620747
Wdfy2	1.21726		1.14729
Ccnd2	1.21586		2.37781
Kdm6b	1.21565		0.515296
Gzmn	1.21557		2.2426
St6gal1	1.2153		0.474746
Gria1	1.21431		1.10354
Sdcbp	1.2134		0.885545
Dnajc16	1.21306		0.568746
Glp1r	1.2127		1.15291
NonTargetingControlGuideForMouse_0472	1.21067		0.815084
Wnt16	1.20616		0.773283
Syt3	1.20554		3.24585
Ano3	1.20338		1.39858
Cacna1a	1.20293		1.21205
Stmn3	1.20194		0.822685
Ifi27l2b	1.20148		1.16287
Gatm	1.2013		1.10853
Ap3m2	1.19952		0.6453
Itih1	1.19853		0.0734455
Prtg	1.19849		0.975783
mmu-mir-8099-1	1.19835		1.40485
Kcnj2	1.19777		0.707632
mmu-mir-93	1.19702		0.983029
Mapt	1.19279		2.87452
Cacng3	1.19112		3.27049
mmu-mir-6372	1.19094		2.1659
Mon1a	1.19052		0.513711
Lgals12	1.18908		0.823311
Ppp2r3d	1.18777		1.36861
B3gat3	1.18697		1.47641
Isl2	1.18658		1.55483
Cypt14	1.18522		0.858888
Gm15816	1.18508		1.17875
Ampd2	1.18487		1.73729
Csnk2a2	1.18258		0.547147
Sdc2	1.18134		2.2973
mmu-mir-465d	1.17867		1.16697
Gpr98	1.17812		2.69034
1700042B14Rik	1.17741		0.486237
mmu-mir-6912	1.17719		1.10012
Scgb2b2	1.17674		1.58985
mmu-mir-487b	1.17555		3.03816
Gm5409	1.174		0.438321
mmu-mir-5121	1.17263		0.543007
Mxi1	1.17239	26.77
Chchd1	1.16801		1.36594
F12	1.16717		2.95974
Emilin3	1.16699		0.621866
Gpnmb	1.16685		0.651376
Lag3	1.16483		1.2001
mmu-mir-6363	1.16443		1.4906
Sgsm2	1.16374		0.963618
Prkg1	1.16358		1.50891
Sorbs1	1.16356		0.542507
Kcnj9	1.16084		2.04328
mmu-mir-1199	1.15979		0.564309
Pcp2	1.15971		2.3622
Tmem239	1.15965		2.1509
mmu-mir-3067	1.15857		1.46395
mmu-mir-7005	1.15848		0.841311
Lpin2	1.15489		0.614855
Gpr161	1.15398		2.30851
Tnk2	1.1538		0.502818
Eno3	1.15356		1.05193
Dusp23	1.1513		2.57045
Fpgt	1.15051		1.73705
Unc50	1.15041		1.3702
Tnfrsf8	1.14802		2.1245
Mfhas1	1.148		1.35724
Pbp2	1.14691		0.797922
Pus10	1.14665		1.22883
Ermn	1.14562		2.08422
Pcdh19	1.14449		2.45375
Mccc1	1.14435		1.86852
mmu-mir-3620	1.14307		1.15973
Svop	1.14145		0.601816
Kdm3a	1.14068		1.56476
4930451C15Rik	1.139		0.741905
Ubtd1	1.139		0.777273
Sertad4	1.13876		1.42002
Ammecr1	1.13859		0.606722
Kcnn2	1.13772		1.94601
Fgfr4	1.13768		1.58677
Bcor	1.13761		3.51726
4833424O15Rik	1.13759		0.950605
Mterf1a	1.13727		1.03412
Wnt6	1.13727		0.921265
Cct8l1	1.13555		0.78303
Tcfl5	1.13552		0.459508
Pcgf1	1.13396	9.30636
Adk	1.1336		0.77521
Mslnl	1.13302		0.585827
Olfr107	1.13292		1.53053
Apbb2	1.13262		3.04166
Defb15	1.13177		0.662283
Gm17727	1.13089		1.93363
Nup62	1.13047		0.945771
Hsf3	1.12796		1.39329
Tet2	1.12777		1.18264
Rab9	1.12679		0.459318
Mycl	1.12632		0.794259
Gpx7	1.12628		1.88162
A630073D07Rik	1.12574		1.85532
Klhl17	1.1247		1.60515
Gab3	1.12306		1.32974
mmu-mir-694	1.12298		0.280188
Ucn2	1.1228		1.41409
H2-T23	1.12203		2.31308
Kcnip1	1.12134		2.7018
Defb13	1.12072		1.40927
Sil1	1.12038		0.758601
Clock	1.11927		0.703782
Tm7sf2	1.11712		0.711812
Galk2	1.115		1.37824
Kif13a	1.11438		1.51939
Olfr666	1.11333		1.75133
Plg	1.11313		2.51249
mmu-mir-300	1.11287		0.966248
Gnrh1	1.1102		1.86142
NonTargetingControlGuideForMouse_0567	1.10958		1.88996
Olfr273	1.10802		0.621259
Olfr1454	1.10761		2.41886
Rabggtb	1.10733		0.878173
Zp2	1.10696		0.64881
Hist1h1e	1.10658		1.79479
Hrh1	1.10647		1.29303
Tmem150c	1.10616		1.77724
Odf2	1.10615		1.90446
Egln3	1.10569		0.490093
Ints6	1.10567		3.03843
C1ql3	1.10564		3.28273
mmu-mir-3473d	1.10488		0.701562
4930524N10Rik	1.10458		0.456464
mmu-let-7c-2	1.10455		1.96026
Prpf40a	1.10354		0.877734
mmu-mir-7087	1.10292		0.87922
Nr2c2ap	1.10228		1.28083
Ttll6	1.10096		1.95769
mmu-mir-3076	1.10084		2.20242
Runx1	1.10069		4.2099
Gmeb1	1.09976		0.539579
Rfx6	1.09968		0.571359
Trim21	1.09926		0.874573
Hist1h2ad	1.09875		0.491886
Crct1	1.09831		1.71797
Daf2	1.09715		0.429091
mmu-mir-5132	1.0964		1.73488
Cd33	1.09355		0.54254
BC023829	1.09343		1.67458
mmu-mir-6975	1.09333		1.48666
S100pbp	1.09312		3.76942
Abhd17b	1.09276		1.37274
Ndufa4	1.09238		0.960389
1110038F14Rik	1.09161		0.836073
mmu-mir-6357	1.09147		1.13926
Opalin	1.09115		0.376383
Zbtb42	1.08959		1.41649
Olfr1052	1.0895		1.58832
Uaca	1.08711		1.17088
Ankrd63	1.08644		0.74414
Rpl31-ps12	1.08576		2.09145
Zik1	1.08292		1.98792
Proser2	1.08223		1.25196
Olfr1425	1.08206		1.45345
H2-T3	1.08063		1.11793
Olfr995	1.07958		0.774594
Fam57b	1.07917		1.46166
Hist1h1d	1.07886		2.69413
Zdhhc21	1.07785		2.4823
Xkr9	1.07715		1.87547
Defb8	1.07643		2.72399
Hist1h2ai	1.07512		0.552305
Ccng1	1.07509		0.742857
Pitpnb	1.07423		1.30112
Serbp1	1.07369		0.981226
Fibcd1	1.07353		1.10001
Prelid2	1.07319		0.74601
Mpeg1	1.0725		1.33081
Pqlc3	1.07225		2.28117
Syde2	1.07156		1.95911
Angptl3	1.07134		2.64786
Ppp1r10	1.06945		1.1334
Hmga1-rs1	1.06867		0.763745
Pdia3	1.06857		3.08313
mmu-mir-7240	1.06831		1.76252
Pcgf1	1.06777	6.04615
Anxa4	1.06765		0.483323
NonTargetingControlGuideForMouse_0683	1.06763		1.51481
mmu-mir-3470b	1.06554		0.815167
Ptges3	1.06538		0.831362
Rell1	1.06528		3.7947
Lbx1	1.06454		1.24024
Gpr84	1.06359		1.76467
Cramp1l	1.06357		0.929943
Olfr1160	1.06165		2.26041
mmu-mir-743b	1.06015		0.827209
mmu-mir-7650	1.06007		0.644763
Cd248	1.05944		1.0506
S1pr3	1.05853		0.270986
Trim59	1.05645		1.71313
A830010M20Rik	1.05637		0.569551
Olfr513	1.05627		1.3532
Aqp5	1.05429		3.88817
Nt5dc3	1.05426		0.927314
Rest	1.05299		0.823684
Scx	1.05285		1.03877
Dgkh	1.05257		1.09966
Adrbk1	1.04944		0.506073
Akap3	1.04892		0.367722
Faxc	1.04785		1.94712
mmu-mir-6973b	1.04734		1.60925
NonTargetingControlGuideForMouse_0378	1.04702		0.843209
Phlpp1	1.04665		1.0644
mmu-mir-138-1	1.04518		4.12834
Fam107a	1.04508		0.487096
Cdk8	1.04449		0.392598
Fxyd7	1.04409		0.392319
Rassf6	1.04368		2.20426
Htra4	1.04338		1.72452
Prmt10	1.04304		0.599677
Fam186b	1.04295		1.54192
Vmn1r210	1.04256		0.615802
mmu-mir-7210	1.04255		2.84347
Axl	1.04241		1.59888
Elf1	1.04204		1.76372
Gmeb1	1.04068		1.7983
Nhlrc4	1.04014		3.46051
Fev	1.03982		0.773806
Glycam1	1.03966		1.37426
Ccdc149	1.03792		1.31561
Sf3b1	1.03754		1.48792
Rnf114	1.03703		0.844881
mmu-mir-875	1.03633		0.853428
Rab11fip2	1.03623		0.828294
1700010B08Rik	1.03542		0.928155
Map3k13	1.03529		1.50186
Gpr19	1.03466		3.7075
Bdkrb1	1.03363		0.891041
Cdan1	1.03362		0.454045
Ybx3	1.03358		1.17603
Tnfrsf8	1.03303		0.505329
Nat8l	1.03247		1.26543
Il27ra	1.03235		1.2884
Dusp15	1.03189		0.932039
Hesx1	1.03116		1.33956
Zfp459	1.02972		1.18071
Scgb2b26	1.02951		0.693509
Ttll13	1.028		1.17898
Mmp17	1.02787		1.53083
Trim56	1.02746		1.19842
Cplx1	1.02668		1.77847
Hbp1	1.02646		2.74327
Rpl37	1.02626		0.455429
Tmem260	1.02617		0.649567
Stk38	1.02582		1.26735
Spint2	1.02495		0.550967
Cramp1l	1.02479		1.67542
mmu-mir-6984	1.02376		0.588221
Defb48	1.02356		1.34974
Gzma	1.02353		0.55338
Slc51a	1.02227		0.871827
Pld2	1.02165		0.313938
Vmn1r52	1.02088		1.82991
Lypd2	1.02039		1.83924
mmu-mir-3091	1.01985		0.679426
mmu-mir-103-1	1.01724		2.0915
Rragb	1.01687		2.76444
Ly6g6f	1.0168		0.986874
Hmgcr	1.01627		0.972023
Ranbp9	1.01544		0.964214
Hs6st2	1.01405		0.531419
Gm2927	1.01349		2.30152
2810004N23Rik	1.01269		1.33831
Per2	1.01225		1.26237
Vcl	1.01174		0.964492
Ppp1r27	1.0103		0.692363
Vps13b	1.01007		0.565513
Srpx	1.00972		2.05531
Defb1	1.00905		4.0522
Gldc	1.00897		2.41929
Ctag2	1.00895		0.849392
A530064D06Rik	1.00863		1.86936
Gipc3	1.00841		1.05309
1190005I06Rik	1.00771		1.98089
Olfr123	1.00732		0.768965
Armc9	1.0064		0.365351
Xkr6	1.00612		1.10282
Fbxo34	1.00543		0.840123
Olfr1417	1.00519		2.11786
Fpr1	1.00517		0.885866
Rprd2	1.00294		1.328
Fign	1.00283		2.78209
Ppp1r17	1.00252		0.988566
Eri3	1.00248		1.38988
Arid3b	1.00225		0.542198
Psmd8	1.00167		0.908614
Paqr6	1.00114		3.52471
Entpd5	1.00064		2.97749
Vrtn	1.00053		0.873626
Olfr358	1.00052		1.39893
Klk1b24	1.00021		2.31945
Snx11	0.999011		1.90087
Gm8909	0.998692		1.43923
Rsrc1	0.998341		1.62959
4931408C20Rik	0.998121		0.811965
Cdc42ep4	0.997011		0.843855
Pcdhb14	0.996922		0.524778
Scgb2b24	0.996596		0.499088
Man2b2	0.996573		1.49368
Wnt10b	0.996101		0.797041
BC030499	0.996068		1.33541
Dpcr1	0.995718		1.74871
1110038F14Rik	0.995398		0.374198
Vmn1r192	0.995247		0.308775
Serpinb1a	0.995094		2.05238
Tasp1	0.994445		1.6335
Dll4	0.994347		0.691933
Gnptab	0.993805		2.44851
Actl7b	0.993635		1.11904
Olfr809	0.992888		1.18237
Lefty1	0.991683		0.448055
Nfyb	0.991638		0.629882
Adamts19	0.991573		0.752562
Olfr1045	0.99102		1.061
Cenpq	0.990338		0.321349
Olfr701	0.98964		2.84484
Ecel1	0.989497		1.32242
Mapk6	0.989459		1.42178
Mmd	0.989367		1.46558
Atp8b1	0.989155		0.0548735
Cbl	0.988153		2.04409
Gm5087	0.987799		0.587018
mmu-mir-96	0.987716		0.755713
Kctd21	0.986988		1.59741
Hist1h1c	0.986875		2.70453
Hook3	0.985333		0.789685
Olfr295	0.984648		0.886429
Dnase2b	0.984367		0.862177
Ildr2	0.984194		0.805985
B4galnt3	0.98307		0.690702
Zscan4c	0.982812		0.99403
Ccdc89	0.982698		1.33789
Ndufs6	0.982143		0.71764
1600016N20Rik	0.981283		1.75461
Cd36	0.978994		0.561607
Obscn	0.978809		0.465969
Ifitm5	0.978712		2.33264
Cramp1l	0.978516		1.91421
Hoxc11	0.97727		0.900556
Olfr986	0.975972		0.707089
Obox3	0.975549		0.333537
Ecel1	0.975438		0.84414
Rgs11	0.975167		0.513007
Eif6	0.974987		1.05521
Emc8	0.974577		2.42627
Actb	0.974513		2.07396
Olfr1043	0.974467		2.383
Pramef12	0.974135		1.34843
Ipcef1	0.974031		0.470555
Abtb2	0.973432		1.69619
Tmem65	0.972784		1.29083
Olfr577	0.972271		0.503991
NonTargetingControlGuideForMouse_0285	0.972246		2.25052
Rasa3	0.969		1.67423
1700052N19Rik	0.968155		0.642161
Git2	0.968017		1.32711
mmu-mir-195b	0.967791		1.25806
Lrrc66	0.966968		0.693973
Tpd52l2	0.966765		2.72559
Iqcg	0.966552		0.711248
Cyp2j9	0.965581		0.923808
Pip5k1b	0.964302		1.36919
Esp4	0.964169		0.993194
Ttc24	0.963607		1.00137
Rybp	0.96316		4.51117
Zfp600	0.962896		1.26343
Trim39	0.962634		0.479005
Zfp488	0.961833		1.01665
C1s	0.960788		0.586935
mmu-mir-6383	0.960657		1.29739
1700030J22Rik	0.960564		1.31711
Lonrf3	0.960377		0.526796
Cspp1	0.959317		1.2758
7530416G11Rik	0.958696		0.999908
Dysf	0.958654		0.65363
Olfr1168	0.958651		0.903147
4931406P16Rik	0.958572		0.626876
Rrm2b	0.958559		0.586346
St13	0.958551		0.876258
Drd1a	0.95838		1.11913
Pigx	0.957583		1.29142
Ncln	0.957481		0.621183
Samm50	0.957402		0.417272
Srrm3	0.956341		0.655391
Dap	0.956195		2.83164
Cib1	0.955266		1.06351
Uap1	0.955195		1.40853
Nenf	0.955166		1.08205
Tceal1	0.955165		0.795851
Mblac2	0.955081		1.61788
Olfr478	0.954385		1.56221
Lyz2	0.954338		3.65669
mmu-mir-30c-2	0.954221		1.33527
Celsr2	0.953844		2.51393
Swsap1	0.953477		3.77813
Pigr	0.953308		0.681973
Vtn	0.953262		0.429542
D6Ertd527e	0.95274		2.98942
Exosc6	0.952374		0.462804
Vmn1r73	0.952252		2.64216
Gemin8	0.952057		1.10291
Magea1	0.951866		2.10688
Lcn2	0.951816		1.08319
Gm5346	0.951142		1.14786
Xpnpep2	0.949747		1.71261
Rspry1	0.949165		3.667
Loxl3	0.949087		0.717507
Gm4841	0.948539		0.477452
mmu-mir-6336	0.948432		0.875397
mmu-mir-1898	0.948424		0.925958
Usp25	0.948395		4.43674
Slc25a18	0.94777		1.96896
Wdr53	0.947485		0.698485
Wfs1	0.947435		2.67748
Hectd3	0.947222		2.37249
Pkd1l2	0.946721		1.33899
Etfb	0.946092		1.92959
Olfr923	0.945558		1.72832
Hydin	0.944972		4.01345
Arhgdib	0.944627		1.01907
mmu-mir-1982	0.944226		1.90063
Mpnd	0.944133		1.0663
mmu-mir-7066	0.943968		0.916057
Zeb2os	0.943957		0.650728
Sele	0.942878		0.56849
Nagpa	0.941942		1.23421
1600012H06Rik	0.941939		1.30366
Dscam	0.941804		2.13335
Flt3l	0.941711		1.41194
Kcnh2	0.941		0.962244
Klhl13	0.9407		0.850212
Slc46a1	0.940638		0.372248
Cd163	0.939884		0.983027
Lrrc59	0.939496		2.29423
C1s	0.938559		1.76635
Tomm5	0.938361		0.595778
Lcn9	0.938055		1.08142
Olfm2	0.937989		3.65952
Svs3b	0.93784		0.599085
Aste1	0.937555		1.01396
Serpina3b	0.937452		1.92981
Prss12	0.937175		0.978983
Rcbtb2	0.936507		3.56972
Fzd4	0.936141		1.2406
Olfr993	0.936117		0.576168
Gstm4	0.935648		1.11586
S100a2	0.935536		1.59291
Olfr556	0.935216		1.05281
Col7a1	0.933912		0.539434
Tnfrsf21	0.933727		0.679325
Cfi	0.933719		0.553505
Ldlrap1	0.933508		2.23369
mmu-mir-193a	0.933296		1.50996
mmu-mir-7002	0.933277		0.588521
mmu-mir-6397	0.933221		4.741
Cenpp	0.933144		0.775133
Efemp1	0.932666		1.43787
Bub1b	0.932561		0.326508
mmu-mir-6370	0.932337		0.907131
Nabp1	0.932152		0.835369
Adam3	0.931823		1.97924
Vmn2r108	0.931455		0.82936
1700054O13Rik	0.93104		1.90806
Ric8	0.930243		0.350471
Mettl8	0.930115		1.01371
Vmn2r32	0.92962		0.518075
5730507C01Rik	0.929018		1.84273
Cntnap2	0.928352		0.457102
Mep1a	0.927805		0.386575
Zfp808	0.927554		0.526097
Cpsf7	0.92668		0.309764
Tmem205	0.926577		1.83479
Ppp3cb	0.926519		1.19595
Defb23	0.926365		2.54999
Vmn1r191	0.926086		0.50908
Arhgef5	0.926015		0.730757
Fam213a	0.924803		1.20996
Esp31	0.924651		1.26055
Gm5640	0.924633		1.4684
Sh3pxd2a	0.924631		2.25197
Olfr1469	0.9243		2.58462
Phc1	0.923566		1.20215
Csf3	0.923486		0.587558
Ppm1h	0.923481		2.61809
Tmem63a	0.923396		1.22861
Ctnnb1	0.923254		1.49662
mmu-mir-7236	0.923221		0.413927
Tlcd2	0.922954		1.51626
Asgr2	0.922354		0.522042
Nlk	0.922229		0.593626
mmu-mir-219b	0.922204		1.13725
Arhgap18	0.921738		0.884749
Lrrtm3	0.920982		0.797066
Olfr1532-ps1	0.920375		2.39291
Lat	0.920155		1.12173
mmu-mir-6988	0.919649		0.778591
Olfr62	0.919312		0.832037
mmu-mir-208a	0.919279		1.38722
Ube2b	0.919224		2.74564
Bbs9	0.919082		0.554428
Mfap3	0.917323		0.716309
Lrrc42	0.917252		1.5693
Mei1	0.916934		1.38109
Cerk	0.916889		0.254842
Rabepk	0.916415		0.844876
Cox8b	0.916387		0.545366
Irx6	0.916053		0.697379
Ikzf1	0.915983		3.28651
Ksr1	0.915878		2.03651
Napg	0.915605		1.75323
Dcpp2	0.915595		0.900571
Stac3	0.91531		2.45016
Bet1l	0.914661		0.745155
Olfr178	0.914098		1.67381
Runx1t1	0.913612		0.127479
Cbx5	0.913509		1.52725
Eapp	0.912543		3.40952
mmu-mir-6348	0.912251		0.559084
mmu-mir-1895	0.912092		1.1989
Fbln7	0.912048		0.964772
Tmem223	0.911532		1.18736
Tpsg1	0.911522		0.89552
Ipo5	0.911421		0.213467
Kmt2a	0.911185		1.01477
Itgb3bp	0.911028		1.35467
Nup210	0.910709		1.10186
Olfr1257	0.910346		0.448835
mmu-mir-290b	0.910331		1.58201
Il1rapl1	0.910075		1.27971
Arpp19	0.909542		1.34574
Tcf3	0.909498		2.5342
Slmap	0.909346		0.271123
F2	0.909087		0.748995
mmu-mir-7056	0.908425		0.656456
Hiatl1	0.908178		1.32778
Zcchc16	0.907978		0.816351
Zfand5	0.907935		0.697968
Slc39a9	0.907767		0.841133
Prl3a1	0.907725		0.32198
Fbxw18	0.907436		1.68004
Btla	0.906928		1.93473
Ccdc97	0.906814		2.68666
Slc30a6	0.906768		2.12224
Mcoln2	0.906536		1.61473
Slfn2	0.906494		0.583646
Bhlhe22	0.90618		1.18838
Lemd1	0.906026		1.04297
Ssx9	0.906001		1.71445
1810043G02Rik	0.905358		1.44974
Slc6a4	0.905118		2.14843
Ocel1	0.904786		1.30811
NonTargetingControlGuideForMouse_0248	0.904729		0.768576
Nphs2	0.904526		1.14974
Slc5a4b	0.904194		2.78603
Malt1	0.904113		1.25905
BC005537	0.903988		0.919197
Foxp3	0.903673		1.72283
Rbm42	0.903585		1.12463
Zmiz1	0.903358		0.321694
Dusp26	0.902925		1.60152
Tlx2	0.902249		0.597963
Ctdsp2	0.90224		0.92406
Mea1	0.901991		2.12771
Tor1a	0.901876		0.589146
Zfy1	0.901545		2.49469
NonTargetingControlGuideForMouse_0069	0.901303		3.01488
Psmg1	0.900086		1.10822
Cyp4v3	0.899907		0.678284
Ttc7b	0.89876		1.06238
Sars	0.898564		0.766196
Ccdc85c	0.898248		2.02853
Dap	0.898174		0.607666
mmu-mir-8101	0.897942		0.347855
Htatip2	0.897094		1.00677
Lyrm1	0.896674		2.10187
Gm11554	0.896262		2.39004
Cd300lf	0.895837		1.88864
Esp15	0.895729		1.56822
Prep	0.895545		2.10533
mmu-mir-490	0.89546		0.96878
B3gnt6	0.894817		0.6255
Bank1	0.894711		0.832726
Gm13023	0.894616		2.5063
Pnpo	0.894568		1.15336
Sox4	0.894293		0.940171
Pias2	0.894189		2.69638
Slc46a2	0.893836		0.474942
Tmem82	0.893829		1.60327
Pkn2	0.892946		1.00987
Man1c1	0.892881		0.79337
Pou2f3	0.892816		3.00459
Ybx3	0.892768		1.59808
Olfr633	0.892461		1.12642
Sbf1	0.892348		3.68491
Irs4	0.892116		1.88697
Ezh1	0.891834		2.26896
Got2	0.891539		1.5477
4833403I15Rik	0.891466		0.554644
Fbf1	0.890785		0.802957
Prl2a1	0.890716		1.90267
Gpr26	0.890193		2.26673
Gm10220	0.889993		0.657705
Tas2r124	0.889317		0.927915
Disp2	0.889212		1.25237
Hic2	0.888945		1.64833
Pdgfd	0.888793		2.65024
C230052I12Rik	0.888528		0.289931
Sbk3	0.887222		0.611234
D3Ertd254e	0.887083		0.45973
Spen	0.887007		3.61595
Galns	0.886196		0.389356
Tenm2	0.886014		1.56935
Cartpt	0.885804		0.512671
Slc29a3	0.885524		0.475506
1700029I15Rik	0.885295		2.06613
5730559C18Rik	0.884542		0.82289
Plaa	0.88447		1.0795
Olfr1098	0.884385		1.3216
mmu-mir-7683	0.88416		0.634161
NonTargetingControlGuideForMouse_0127	0.884092		1.53089
Kctd18	0.883009		1.80592
Sorl1	0.882699		0.41425
Tmem234	0.882597		1.54086
Syp	0.882478		2.92665
Ifnz	0.882293		2.20355
Olfr1232	0.882289		1.20198
Ly86	0.882136		0.65466
BC017158	0.882119		0.369432
Prpf8	0.881703		0.64378
Pold3	0.8813		0.507521
4933433C11Rik	0.881115		1.30468
Olfr94	0.880484		0.851802
Rell2	0.880375		1.24085
Ccdc102a	0.880327		1.13918
Sly	0.88003		2.28647
Cir1	0.879932		1.04163
Olfr229	0.879654		1.01504
Atad2	0.879597		1.91471
Hif3a	0.879327		0.635384
Olfr214	0.87873		1.43506
Plekha4	0.878088		0.883011
Foxj3	0.877532		0.581311
Myh13	0.87746		1.60518
Arrdc2	0.87726		2.19149
mmu-mir-3544	0.877128		0.998122
mmu-mir-8098	0.877064		1.01831
Prl8a2	0.876935		1.0042
Tmem170	0.876671		0.704126
mmu-mir-6355	0.876599		2.28348
Pou4f1	0.87608		0.608383
Fam135b	0.875692		1.22938
Atxn1	0.875575		1.41723
Trappc3l	0.87543		1.19561
Tmem71	0.874961		1.26726
Pbld1	0.874784		1.14382
Coro2a	0.874552		0.593929
Arhgap4	0.874369		0.647773
Slc52a2	0.874052		0.47649
Dpf2	0.873853		1.7064
Adat2	0.873692		0.668174
D3Ertd751e	0.873681		0.334644
D7Ertd443e	0.87361		2.50542
Dnah6	0.87333		1.13429
Ptgis	0.873282		0.817396
Sost	0.872684		1.39057
Ptbp2	0.872664		0.537804
Grm4	0.872408		2.32781
BC089491	0.872357		2.56511
Gm5072	0.872073		1.56003
Gm11837	0.871093		1.1269
Olfr114	0.870569		0.388264
mmu-mir-6344	0.870376		0.390906
Cd52	0.869918		0.903229
1700024G13Rik	0.869471		1.08199
mmu-mir-5129	0.869457		2.027
Spata31d1d	0.868899		1.49912
1700029J07Rik	0.868667		1.42177
Tlx2	0.868559		1.02614
NonTargetingControlGuideForMouse_0714	0.868356		0.836455
Slc35g1	0.867768		1.16978
NonTargetingControlGuideForMouse_0321	0.86774		1.58532
Clstn1	0.867629		2.28252
Myt1	0.867591		1.33921
Ormdl3	0.867426		1.51234
Smyd2	0.867328		0.367294
Fam96a	0.867173		0.390251
Arnt	0.86658		4.57413
Ptma	0.865889		0.859713
Npffr1	0.865812		1.54822
Tmprss11a	0.865444		1.28058
mmu-mir-33	0.863836		0.977526
Prcp	0.863803		1.25223
NonTargetingControlGuideForMouse_0533	0.863079		3.29315
Chmp1a	0.862821		1.58808
Trpm1	0.862549		0.255555
Gm6927	0.862275		0.641208
Gbx2	0.862182		0.385658
Ube2d1	0.861984		0.312722
Hey2	0.861981		1.11356
Gm3238	0.861928		1.47987
Grid1	0.861711		0.828756
Rps20	0.861587		0.921195
Mal2	0.861551		1.07126
mmu-mir-6921	0.86138		2.34125
Psmd6	0.861358		0.995449
Olfr1283	0.861207		1.62545
Dmpk	0.861201		0.385638
Nek3	0.86103		0.658647
Olfr1222	0.860521		0.384461
Il17d	0.860462		0.998504
Asic5	0.860376		0.629666
Fgf21	0.860081		1.98429
mmu-mir-7688	0.859638		1.54911
Zmat1	0.859149		0.924598
Emb	0.859082		0.521286
Gm13083	0.858775		2.35673
Nhlrc1	0.858386		0.772121
Gm14137	0.858197		2.62656
H2afy2	0.858172		0.91418
Ntn1	0.858164		1.83454
mmu-mir-6950	0.857998		1.68432
Arhgap22	0.857652		0.470151
mmu-mir-5112	0.857149		1.34724
Fam178b	0.857068		1.35972
Ipo7	0.856993		0.988413
Inpp1	0.855772		0.481539
Lrrc36	0.855299		1.58403
Scgb2b27	0.855016		1.11434
Sema7a	0.854229		0.729753
Capns1	0.853954		0.621703
Heatr5a	0.853666		1.29663
NonTargetingControlGuideForMouse_0093	0.853547		1.48581
Ttc13	0.853531		0.609497
Aldh3a2	0.853487		1.7787
Slc48a1	0.853016		1.17592
Pabpn1l	0.852909		2.43683
Hist3h2bb-ps	0.852816		0.915212
Olfr1002	0.852457		2.8276
Mfsd6	0.85207		0.421017
Scin	0.851935		2.7874
Fap	0.850779		2.03778
Endod1	0.85064		0.686598
Ankar	0.850616		1.40476
Olfr1033	0.850366		2.57114
Stx11	0.850351		0.424583
Il12a	0.850345		0.428175
Prdm13	0.850254		2.12676
mmu-mir-7085	0.849844		1.15637
mmu-mir-7060	0.849078		2.83897
Olfr5	0.849002		1.54325
Sprr2d	0.848823		1.22494
Klra21*	0.848563		2.47572
Cmtm2a	0.848489		3.37557
Stxbp5	0.848407		1.23639
Olfr830	0.848301		1.34385
Taf1d	0.848177		0.391998
Olfr220	0.848099		0.318528
Ear5	0.847739		1.37857
Klkb1	0.847636		1.04135
Bend5	0.847462		1.70722
Usb1	0.847116		1.94761
Prkag1	0.84703		0.531173
Adrb1	0.846756		1.56967
Mapkapk3	0.846754		1.19543
mmu-mir-7657	0.846625		1.19457
Cbl	0.846347		1.29569
Olfr691	0.846339		2.19824
mmu-mir-1950	0.846056		3.08676
Olfr1049	0.845868		0.981083
Rdh14	0.845525		2.09118
Saa4	0.845237		0.748101
Olfr1123	0.844798		0.74806
Skint11	0.844794		0.721887
Dpf1	0.843866		2.05832
Vwa1	0.843863		0.722394
Bad	0.843816		1.40657
Arid4a	0.843534		0.875377
Tmem86b	0.843387		0.311587
Olfr101	0.842913		3.5341
Gpm6b	0.842853		1.44833
Nlrp4c	0.842335		1.09113
Dll4	0.84213		1.10065
Rab4b	0.842001		1.42795
Lamtor1	0.841404		3.24609
Suz12	0.841308		0.328472
Casp3	0.840824		0.768677
Olfr582	0.840085		0.739452
Tshz3	0.840061		2.05704
Olfr470	0.839945		2.00582
Dgat1	0.839763		2.0194
Pag1	0.839654		1.35512
Papss2	0.839516		1.46468
Dlg5	0.83873		1.21502
Gm10696	0.83827		0.972039
Pcgf3	0.838181		3.13609
Oscp1	0.837594		2.45181
Prmt3	0.837516		1.68278
Ins1	0.837467		0.780781
mmu-mir-144	0.836858		1.27587
Gnal	0.836841		0.697686
Vmn2r90	0.836648		2.11671
Sart1	0.836438		0.530853
mmu-mir-5100	0.836348		1.30617
Col4a6	0.836324		1.0863
Chd3	0.835861		3.32204
Zfp507	0.835652		0.2959
Galnt2	0.835097		1.67801
Prkcdbp	0.834586		1.20149
Tas2r115	0.834399		1.28388
mmu-mir-6386	0.834072		0.817334
mmu-mir-5123*	0.833748		2.68612
Ttll11	0.833271		0.658358
Psip1	0.833191		0.941065
Dlx4	0.833077		1.31563
Tmprss11d	0.832163		1.2347
NonTargetingControlGuideForMouse_0494	0.832144		0.801656
Lrrc17	0.831635		4.07288
Fam171a1	0.831283		0.546263
NonTargetingControlGuideForMouse_0680	0.831124		1.33338
Artn	0.830867		1.68408
Krtap20-2	0.83079		2.49326
Olfr325	0.830365		1.01584
Olfr658	0.830178		1.13906
Dao	0.830146		3.98348
mmu-mir-6924	0.829918		5.32562
Crkl	0.829799		0.507109
Coro2a	0.829781		0.983483
mmu-mir-875	0.829554		1.28621
Usp28	0.829449		1.34584
mmu-mir-653	0.828538		0.955315
2610044O15Rik8	0.828398		1.71879
Mboat4	0.828359		2.46133
Hrh1	0.828301		3.11308
mmu-mir-6385	0.82813		1.65779
Dstyk	0.827987		1.60624
Mfap1a*	0.827324		0.981017
NonTargetingControlGuideForMouse_0631	0.82723		1.07123
mmu-mir-187	0.827125		1.55361
Olfr1043	0.825858		1.66292
Mettl6	0.825852		2.37091
Cntn1	0.825091		0.693354
Neurl4	0.825054		2.46597
NonTargetingControlGuideForMouse_0133	0.825043		1.69633
Cep135	0.824983		0.354712
Plekha2	0.824744		3.29435
Rnase1	0.824706		3.04371
4933430I17Rik	0.824521		0.523608
Cyp46a1	0.824273		0.655731
Serf1	0.824202		3.14838
Hsd11b2	0.824201		0.965578
Atg4a	0.823873		1.11724
Bcl2l1	0.823634		1.28102
Slc41a2	0.823413		1.60986
Brinp2	0.822693		1.03288
Olfr599	0.822375		2.10376
Pde6g	0.822371		0.727793
Myoc	0.8223		2.21827
Slc22a20	0.822273		0.804021
Vmn1r69	0.822078		0.708677
Osbpl9	0.821772		1.23373
Btnl10	0.821426		0.519321
Mro	0.821284		0.707969
Vps41	0.821247		3.1308
Tas2r134	0.821091		1.09705
Tex29	0.820836		1.60724
Yrdc	0.820762		0.390208
Pwwp2a	0.820385		0.975085
Muc5ac	0.820261		1.82704
Rfx7	0.820017		2.09943
Txndc8	0.819967		0.854328
2610008E11Rik	0.819848		3.18377
Ccnl2	0.819343		0.661371
Gsta1*	0.819262		0.853577
Gmps	0.81918		0.317996
Lcmt2	0.819049		1.5771
4921539E11Rik	0.818871		0.442754
Csrp3	0.818785		1.32922
Izumo2	0.81863		1.40536
mmu-mir-6926	0.817911		1.12388
Gjd2	0.817667		2.10416
Eif3h	0.817525		0.436303
Ppp2r5d	0.817506		0.917435
Mef2d	0.817418		1.26927
Smok2b	0.816895		0.383529
Epx	0.816591		0.95472
Troap	0.816541		2.87616
Mpp3	0.816129		1.79746
Hsd3b3	0.815749		2.72797
4933406M09Rik	0.81565		0.366854
Gata3	0.815502		1.3326
Pyhin1	0.814993		1.87598
Trank1	0.814961		1.05122
Olfr958	0.814529		0.878749
mmu-mir-431	0.814502		0.629934
Rad23a	0.813947		1.47612
Prg2	0.813619		0.865721
Cpn2	0.813549		1.43723
Robo2	0.813502		0.470113
Perp	0.813464		1.02735
Maoa	0.813068		0.423775
Fbxl2	0.812751		1.94631
Cyp2c67	0.812555		0.915014
Olfr923	0.812499		0.968256
Pax9	0.81216		1.08167
Lrfn4	0.812141		0.944018
Tas2r114	0.811981		1.76978
Megf6	0.811035		2.18951
Haus8	0.810867		0.492065
Cntn3	0.81086		2.16756
Ptrh2	0.810819		1.30822
Slc9c1	0.810689		1.86363
Hint2	0.810402		0.381937
Coq3	0.810243		1.86324
mmu-mir-184	0.809364		1.3075
mmu-mir-6419	0.808893		0.542684
Rpgrip1	0.808873		2.99064
Vps37c	0.808805		0.692862
C2cd4c	0.808714		1.51703
Zbp1	0.808675		2.55151
Kcns2	0.808509		1.43677
Gabrb3	0.808508		0.912763
Scyl3	0.808469		1.13692
mmu-mir-190a	0.80834		2.65104
Arl9	0.808292		0.491285
Reck	0.808217		0.310531
Olfr1494	0.80819		1.01499
Gadd45b	0.80815		1.07626
Tnfaip3	0.808007		0.485104
Rassf9	0.807999		0.617357
mmu-mir-7052	0.807852		1.9439
Zbtb37	0.807752		1.75116
Gm20826*	0.807601		1.54948
Nr2c2ap	0.807024		0.411026
Ceacam15	0.806609		1.66815
Ubxn8	0.806598		1.146
Kdm6b	0.80595		1.23267
Gm13826	0.805129		1.92747
Dmp1	0.805042		1.25675
Topors	0.804516		0.851837
Sufu	0.804465		0.628383
Smim1	0.804413		0.971512
Ccnt2	0.804123		2.03504
Dmrt2	0.803588		0.552034
D930020B18Rik	0.803478		2.00061
Oosp2	0.80312		0.882731
Gpr56	0.80283		5.74919
Dynlt3	0.802748		0.129282
Kank4	0.802616		1.08995
Olfr456	0.802202		1.15291
Hbegf	0.802115		0.467003
Olfr1412	0.801976		0.975212
Gcg	0.801776		0.764067
Zscan26	0.801534		0.938277
NonTargetingControlGuideForMouse_0440	0.801533		0.660538
Tctn3	0.801532		3.27682
Slc47a2	0.801194		1.42499
Tpmt	0.80081		3.36989
Polr1b	0.800559		0.732774
Plce1	0.80025		1.97419
Il22	0.800015		1.57081
Hrh4	0.799941		0.779645
Hoxc4	0.799828		1.15692
Ap1g1	0.799672		0.748546
Ccnyl1	0.799601		0.591768
Wdr96	0.799221		0.47875
Pcdhb10	0.799216		2.62487
Fbxo18	0.799129		0.915075
Amz2	0.797546		0.393374
Prr14l	0.797425		0.49522
Fam102a	0.797373		0.630546
Zmynd11	0.796548		0.867792
Bin2	0.796372		0.67386
Olfr340	0.795925		1.18706
Gm5460	0.79582		0.645457
P2ry10	0.795806		0.6392
Smchd1	0.795756		1.35682
Adgb	0.795335		2.08214
Tmem145	0.795067		0.936343
Gm3706	0.795031		1.49603
Masp2	0.794973		1.29942
Tmeff2	0.794922		1.3136
Jund	0.794861		0.634479
Tpst2	0.794649		2.18102
Dgcr14	0.794559		0.779312
Cdcp2	0.794425		1.6016
mmu-mir-344g	0.794376		1.96295
Olfr1151	0.794293		2.34012
Abhd17a	0.794135		2.01894
Stk11ip	0.794077		0.752836
Phtf2	0.793939		1.05397
Olfr2	0.79367		0.719207
Olfr824	0.793321		1.53384
Ccdc38	0.79298		0.985747
Acvr2a	0.792937		1.52799
mmu-mir-6391	0.792853		0.521535
Mtmr10	0.792684		0.692507
Kdm1b	0.792336		1.70056
Vmn2r81	0.79225		0.672157
Mark2	0.792046		1.48439
Commd10	0.792011		0.473163
Zfp472	0.791607		2.33771
Wdr63	0.791326		1.47254
Cldn14	0.790765		0.316305
Taok1	0.79073		1.33608
mmu-mir-344g	0.79013		1.37399
Psma1	0.789736		0.695722
4930544D05Rik	0.789351		0.338985
H3f3a	0.788761		1.96524
Lrp12	0.788266		1.21096
Ftsj1	0.78826		1.63752
Tmem179	0.787948		1.42861
Fbxl17	0.787782		1.27116
Tnfrsf23	0.787527		1.08012
Myh14	0.787522		0.391189
Prph2	0.787505		0.326195
Pik3r3	0.787214		1.82796
Zfp148	0.787195		0.706942
Slc44a4	0.786971		0.546503
Tnip2	0.786904		1.09865
Neil2	0.786472		0.547341
Zfyve16	0.786387		0.798901
Myh6	0.786186		1.99657
Pqbp1	0.786059		0.343343
Rhou	0.786057		3.73839
mmu-mir-5622	0.786018		0.931018
Pcp2	0.786014		2.44907
Klk1b24	0.785687		2.01758
Lrrc55	0.785664		1.99402
Zfp454	0.785567		1.6717
C330027C09Rik	0.785499		0.461744
Vps13a	0.785448		2.21169
Emilin1	0.785233		0.470534
Siah2	0.784891		0.530638
Adora2b	0.784788		1.53827
mmu-mir-466o	0.784716		1.30209
Galnt4	0.784628		0.89676
Car11	0.784503		0.809226
C030039L03Rik	0.784466		1.61787
Prok2	0.784184		1.04705
Pigw	0.784067		1.17233
NonTargetingControlGuideForMouse_0021	0.783813		1.28011
Churc1	0.783799		1.41958
Gnat1	0.783786		2.71993
Gvin1	0.783657		0.72729
Glra3	0.783428		2.19122
Gulp1	0.783279		1.02928
Cxcl10	0.783007		0.70569
Olfr382	0.782905		0.658511
Rxfp4	0.782541		0.56478
Clec1a	0.782286		0.57733
H2-Ke6	0.781981		1.36243
Slit2	0.781935		1.53224
Clcn4-2	0.78179		0.651382
Dhx38	0.781508		1.32676
Emx1	0.78112		1.61583
Olfr1053	0.780366		1.15942
Wdr17	0.780316		1.08184
Fam25c	0.780002		0.855383
mmu-mir-7093	0.779705		0.262274
Fmnl2	0.779677		0.811614
Vmn2r67	0.779396		1.27887
Cdh3	0.779358		0.733295
NonTargetingControlGuideForMouse_0425	0.779051		0.609446
Pck1	0.779018		0.529029
Mapkap1	0.778612		2.61702
Zbtbd6	0.778509		1.32128
NonTargetingControlGuideForMouse_0035	0.778482		1.98072
Zyg11a	0.778393		0.470937
NonTargetingControlGuideForMouse_0855	0.77829		0.785807
Gm7694	0.777958		0.619755
mmu-mir-6924	0.777929		1.19382
mmu-mir-760	0.777924		2.27518
F2r	0.777906		1.18336
NonTargetingControlGuideForMouse_0813	0.777865		0.970001
Gm5136	0.77762		1.91348
Padi1	0.777304		1.06388
Mmp19	0.777265		0.735383
Gm21708	0.776949		0.875356
Utp23	0.776883		0.617421
Hoxa11	0.776694		0.423956
mmu-mir-431	0.776661		3.71406
Max	0.776399		1.82231
Cyp3a44	0.776397		1.02179
Olfr859	0.776348		2.20154
Amh	0.776301		1.86509
NonTargetingControlGuideForMouse_0461	0.776035		0.766115
Lipg	0.775985		1.05144
Gm9573	0.775971		2.43948
Aplp2	0.775877		1.65848
Sae1	0.775871		0.467364
Olfr619	0.775822		2.05211
Gba2	0.775716		0.41067
Cyp3a11	0.775241		0.620907
Gdpgp1	0.775142		1.51575
Rcan1	0.775076		0.885869
Gm2696	0.774655		0.796957
Nenf	0.774588		2.45153
Hoxd11	0.774557		2.16966
Irx4	0.773807		0.615345
Gm5431	0.773645		1.99566
Esrrb	0.773534		0.344275
Inadl	0.773517		1.25073
Srd5a2	0.773064		0.626825
Tomm5	0.772979		1.23819
Anapc13	0.772901		0.886064
Etnppl	0.772816		0.926353
Olfr167	0.772723		1.42255
Cd300lg	0.772698		0.41773
Col6a2	0.772668		0.934195
Adipor2	0.772634		2.00099
Ocrl	0.772619		0.592505
Dfna5	0.772435		1.41061
Slc25a44	0.772022		0.35063
Dnph1	0.771798		1.29868
Glo1	0.771741		1.82641
Ptf1a	0.771596		1.31666
Slc13a4	0.771533		0.646881
mmu-mir-6982	0.771465		1.24933
Mphosph8	0.771366		2.49547
Blmh	0.771205		1.79609
Olfr1130	0.77111		0.872817
Egr1	0.770607		1.04675
Slc25a22	0.770194		0.945838
Ptger2	0.770184		1.14639
Ap3b2	0.770177		2.61873
Gm17019	0.770124		1.19162
Actg1	0.76996		1.23785
Gm12888	0.76974		1.72591
Sema3d	0.769685		1.13998
Trap1a	0.769609		2.01142
Slurp1	0.769356		1.10771
Rnf19b	0.768917		1.7395
Anxa3	0.768913		3.46321
Olfr630	0.768766		1.08147
Kif1b	0.768722		0.347061
Olfr1344	0.768664		3.81975
Cyp2b10	0.76823		0.61264
Tns1	0.768151		1.22257
Slc2a9	0.76775		2.49583
Gpr56	0.767519		0.700913
mmu-mir-8116	0.767461		0.364591
Cyp2f2	0.767459		1.08093
mmu-mir-7056	0.767192		1.28144
Mrgpra4	0.767176		1.73247
mmu-mir-125b-2	0.767136		1.96149
Bloc1s2	0.766992		0.652715
Ctnna3	0.766982		1.07814
Gm4788	0.766244		0.895146
Trim30d	0.765696		1.68387
Pax3	0.765642		0.374958
Pfkp	0.765563		1.00126
Eid1	0.765407		0.355665
Nefh	0.765371		1.50437
Fam110a	0.764774		0.653102
Sorcs1	0.764326		2.33722
Hapln3	0.764075		1.14647
Thada	0.763826		0.836246
Smim8	0.763513		0.453865
Cd226	0.763413		0.692116
Xpnpep1	0.763357		1.45557
Gm16445	0.763153		1.96309
Catsperg1	0.762884		1.37822
Mapkbp1	0.762785		1.66209
Gpd2	0.762234		1.47963
Pde4c	0.762221		2.03237
Usp24	0.761853		0.747116
mmu-mir-381	0.761638		1.95949
Syngr2	0.761534		0.278247
Epsti1	0.761427		0.63001
Vmn1r88	0.761421		0.313345
mmu-mir-7657	0.761033		0.993976
Etv2	0.760844		0.954735
Txlnb	0.760651		0.709325
Qrich2	0.76049		0.474148
Sgcd	0.760476		2.84026
Hbb-y	0.760368		2.40396
Olfr518	0.760365		1.68171
Olfr810	0.760222		2.32273
Ccl2	0.760094		1.46006
Olfr1026	0.760049		0.502599
Vmn1r230	0.759944		2.3474
Abi3	0.759917		1.27164
Tmprss11c	0.75965		0.422777
Ppargc1b	0.759578		1.18644
Pmel	0.759522		0.709263
H2-Q10	0.75869		1.13
Zfp622	0.758402		1.04833
Gm21950	0.758264		1.09754
Hbb-bh1	0.758092		3.05883
Fam170b	0.757987		2.44677
mmu-mir-1945	0.757581		0.900185
Atp2c1	0.757516		2.03996
mmu-mir-191	0.757378		3.7496
Olfr703	0.757297		0.689788
Vps13c	0.756769		1.73503
Glrb	0.756749		1.12601
Rsph1	0.756563		0.417752
Olfr495	0.756326		0.991104
Gpr37	0.756231		1.5078
Olfr532	0.755848		0.496245
Cpeb1	0.755685		1.11847
Olfr92	0.755563		1.85358
4930430A15Rik	0.755552		0.99213
Map2k2	0.755343		0.841334
Zfp637	0.755216		0.427454
Slx4ip	0.754994		0.981689
Mgat1	0.75497		1.07624
Ebi3	0.754923		0.445411
Krt15	0.754847		0.985398
Pcdha12	0.75447		2.68926
NonTargetingControlGuideForMouse_0975	0.754442		1.46806
Pex6	0.75437		1.45621
Scrt2	0.754354		1.04973
Smpd2	0.754323		2.32395
Marcks	0.753886		1.20152
Gbp6	0.75385		1.55242
Nup160	0.753707		1.6692
Tmtc2	0.753567		1.43636
1700016H13Rik	0.753511		0.54048
Oog2	0.753406		1.00658
Zfp951	0.753367		1.2115
Serpinb3d	0.753292		1.34737
Olfml2b	0.75282		0.437874
Bcorl1	0.752793		2.36342
0610009D07Rik	0.752745		1.12197
Gm6251	0.752739		0.274754
Padi3	0.752535		2.03927
Mark4	0.752489		3.1518
Sphkap	0.75205		1.92112
mmu-mir-7658	0.75148		1.01604
Zscan18	0.751267		2.81893
Cspg4	0.750972		2.63395
Olfr825	0.750858		0.653599
Adck2	0.750857		0.627525
Hoxb4	0.750594		0.422682
Plekha4	0.750305		1.40149
Smg7	0.749823		0.574463
Mfsd9	0.749785		0.772625
Ccr10	0.749734		0.711938
Fbxw14	0.749102		0.569139
Olfr1148	0.749079		1.42974
Rras2	0.748988		2.34768
NonTargetingControlGuideForMouse_0749	0.748972		2.37069
Asf1b	0.748743		1.58386
Ccdc60	0.748555		0.658006
Habp2	0.748351		0.380855
Pcnx	0.748209		1.26447
mmu-mir-6914	0.748088		1.51263
Mex3d	0.747703		2.08966
Hist1h2bj	0.747497		1.11346
Srsf9	0.747367		1.79866
mmu-mir-7020	0.747312		0.386847
Sphk1	0.747106		2.79243
Olfr1320	0.747002		0.836611
9530053A07Rik	0.746789		1.89779
NonTargetingControlGuideForMouse_0407	0.746528		1.00187
Slc35a5	0.746435		3.22754
mmu-mir-1966	0.746359		1.04386
Pfn4	0.746353		3.00985
Tnrc18	0.746293		0.319337
Igbp1b	0.746189		1.06162
Nsmce2	0.74608		0.622989
Mlph	0.746004		2.01426
Rad52	0.745378		1.96783
Olfr96	0.74536		0.533194
H2-Q2	0.744886		1.76198
Thpo	0.744793		1.89443
Plekha2	0.744643		7.88507
Itgb6	0.743967		1.52445
Sstr3	0.743895		0.499008
Nckipsd	0.743887		1.79593
Calcoco1	0.74388		0.703399
Dapk3	0.743618		2.08309
Slc22a2	0.743574		2.5266
Fads1	0.743477		0.417219
Tet1	0.743139		0.571395
Pik3cb	0.743039		1.20169
mmu-mir-7091	0.742826		2.99179
Slc5a3	0.742482		0.565699
Cpeb4	0.742429		1.45855
Pklr	0.742134		2.30146
Olfr1223	0.7421		2.30053
Sycp3	0.742048		1.06559
mmu-mir-3081	0.741714		1.38927
Ccdc69	0.741663		1.22206
Raver2	0.741164		0.541112
Hdac11	0.74113		0.275922
Sdhaf1	0.740544		0.691976
mmu-mir-1899	0.740519		2.30541
mmu-mir-6947	0.740495		1.75758
Gm16515	0.740125		0.817311
Hsf5	0.739972		1.45426
Olfr1038-ps	0.739962		1.66138
Dpp3	0.739791		1.89706
Psmb6	0.739607		1.18132
Sobp	0.739389		0.890478
Klhl6	0.739386		1.23608
Pigt	0.739279		0.362762
mmu-mir-7024	0.739035		2.52705
Magix	0.73825		0.996059
Zbtb16	0.738177		1.89391
Cyp2j8	0.738037		1.01953
Disc1	0.737918		0.379346
Olfr1261	0.737769		2.08875
Hepacam	0.737619		2.31914
Slc38a7	0.737578		1.41502
Cwf19l2	0.73745		2.30376
Zfp108	0.737302		1.17283
Padi3	0.737196		1.44692
Cd5l	0.736969		0.883473
Mlycd	0.736378		3.98097
Pard6a	0.73624		1.09668
Elf3	0.736239		0.866492
mmu-mir-3965	0.736226		1.63622
R3hdm1	0.736221		2.4466
Cox4i1	0.73606		1.04453
Ly75	0.736041		1.06719
Dock8	0.736004		0.479236
Awat1	0.735961		0.268726
Actbl2	0.735955		1.98416
Lum	0.735781		0.819134
Chil4	0.735673		0.585848
Zfp935	0.73559		1.40414
Tanc2	0.735586		0.384284
mmu-mir-30c-1	0.735471		0.751731
Nexn	0.734919		0.752307
Nefl	0.734783		0.525902
Zranb3	0.734665		1.21703
Pou3f1	0.734527		1.41989
Hmgb1	0.734359		0.907458
Gnrhr	0.734339		1.13901
Trpc6	0.734229		1.44359
Bloc1s4	0.734057		0.268828
Pspc1	0.733988		0.500051
Hook2	0.733936		1.12275
Dnah10	0.733849		0.31689
Kif14	0.733791		1.71603
Gm15091	0.733698		0.925478
mmu-mir-296	0.733349		0.945298
mmu-mir-205	0.73325		1.77253
Gapt	0.732932		0.632342
Rnf113a1	0.732804		1.29197
Trim36	0.732708		2.18755
Tgm3	0.73267		2.25075
Plk1s1	0.732662		1.371
Sfn	0.732526		2.9327
Mtf1	0.732503		1.39342
mmu-mir-7119	0.73249		0.647942
Soga3	0.732437		0.331374
Ddo	0.732314		0.976637
Eras	0.732281		1.78109
Cd5	0.732255		1.69202
Alox12	0.732227		0.698226
Selm	0.731963		0.656941
Rassf2	0.731717		6.27282
Ppara	0.731685		1.54006
Rbm6	0.731625		1.39119
Arpc1b	0.731584		1.56953
Vmn1r61	0.731246		1.02256
Slc36a2	0.731107		1.75581
Crlf2	0.730913		1.54492
Ncald	0.730761		1.57204
mmu-mir-6992	0.730444		0.38954
Fbxl19	0.730341		1.47189
Akap12	0.730163		1.47303
Gsto2	0.7298		1.59654
Cdo1	0.729736		1.1754
St3gal5	0.729472		4.16253
Ranbp6	0.729158		0.532002
Magea8	0.729065		1.0422
Asb14	0.729053		1.0128
Pde5a	0.729009		3.15499
Eif3h	0.72881		1.32784
Ttc4	0.728612		0.339337
Vnn3	0.728371		0.378403
mmu-mir-5627	0.728194		0.72121
Olfr142	0.728038		1.97983
Sprr2b	0.72768		0.887006
Actl9	0.727605		0.808581
Vsnl1	0.727511		0.759728
Nkd1	0.727372		0.463713
Hist1h4n	0.727362		0.24492
Ctage5	0.727042		1.26261
Per1	0.726808		1.00712
Mpz	0.726798		0.768781
Olfr907	0.726754		0.407388
Tesk2	0.726738		0.663697
Olfr777	0.726362		2.71952
Nfat5	0.726021		1.97167
Slfnl1	0.725971		0.856542
Gss	0.725924		0.539743
Ccdc64	0.725902		1.33977
Eif4ebp1	0.725317		1.04371
Capsl	0.725298		0.304568
9230110F15Rik	0.724667		1.68643
Mageb3	0.724639		1.67301
Ryr2	0.724429		1.5113
Bcl2l13	0.7241		2.42337
Gm15091	0.724073		0.723672
Anxa11	0.723768		1.80054
Prdm9	0.723664		0.353042
Olfr672	0.723553		0.38707
Mmp21	0.723503		1.08529
mmu-mir-8090	0.7235		0.508072
Plk1	0.72344		0.439368
D17H6S53E	0.723421		1.51945
Diap2	0.723275		2.28015
Pitpnm3	0.723097		0.966975
mmu-mir-3074-1*	0.72306		3.45731
Wnt5a	0.722891		0.297606
Pdxdc1	0.722877		2.54143
Ccnj	0.722795		2.03294
Pcf11	0.722671		0.909437
Adh5	0.72259		0.5045
Abca12	0.722576		1.41261
E330034G19Rik	0.722445		0.742172
Arhgef6	0.722279		1.24451
mmu-mir-451b*	0.722259		1.60602
Med21	0.722226		1.16071
Ttll8	0.722078		0.871617
Bcor	0.72196		1.81521
Esco1	0.721869		0.454939
Foxa3	0.721852		1.11499
Sik1	0.721778		1.41217
Nceh1	0.721684		2.65466
Samhd1	0.721361		0.266192
Pmepa1	0.721095		1.05094
Taar7f	0.720941		0.680852
Smyd4	0.7206		1.75753
Abhd17a	0.720116		1.85791
Iqcf6	0.720111		2.03549
mmu-mir-721	0.720088		0.831201
Olfr815	0.719997		0.260414
Haus4	0.719888		1.10326
Csf1	0.71969		1.99322
Npepps	0.719495		0.406861
Olfr59	0.719473		1.84304
Scd4	0.719413		1.43126
Arhgef2	0.719391		0.673987
Rsbn1l	0.71925		0.717302
Pign	0.719241		1.23992
mmu-mir-133c	0.718881		1.93977
Zfp668	0.718821		2.24441
Ppfia1	0.718421		0.433991
mmu-let-7g	0.71837		1.14915
Col5a2	0.718319		0.509402
Pef1	0.718283		1.41449
AI747448	0.718207		1.20568
Try5	0.718161		0.71221
Tktl1	0.718012		2.49443
Zfp568	0.717908		1.97741
Sypl	0.717902		1.09351
mmu-mir-719	0.717889		0.420839
Sytl5	0.717877		0.675612
Ubn2	0.717861		1.25663
Vmn1r3	0.717682		0.775988
Slc17a1	0.717661		0.98873
Vwa2	0.717515		0.679068
0610010F05Rik	0.717499		0.551935
Ctf1	0.717461		1.03724
mmu-mir-374b*	0.717428		3.15423
Zbtb49	0.717407		0.90019
Dcaf12	0.717377		2.4591
mmu-mir-24-2	0.717276		2.42259
Fbxo10	0.717266		0.933014
Olfr1287	0.716885		1.83259
Adam26a	0.716728		1.01645
Gpc2	0.716639		1.80239
Ptchd3	0.716567		2.40257
Rab8a	0.716556		3.61299
mmu-mir-26a-2	0.716532		1.90784
mmu-mir-6381	0.71644		1.01194
Grem2	0.71628		2.41308
Fabp4	0.716249		1.4582
Nrp2	0.716207		0.674975
Shd	0.716113		0.597265
Cntfr	0.715752		1.24611
Mrpl27	0.71541		0.875032
Rev1	0.71527		3.53205
Rhbdd3	0.715254		1.60117
Fkbp7	0.715226		0.758695
Slc25a31	0.715101		2.68324
Pnmal1	0.715007		1.54845
Hexim2	0.71486		0.976765
Rasgrf2	0.714748		1.30327
Tcf23	0.714521		0.931208
mmu-mir-6335	0.714288		1.36142
Csde1	0.714197		0.337722
Cd8b1	0.714086		2.29467
Slc27a1	0.713992		1.16296
Pank2	0.713963		1.30184
Ankrd45	0.713914		1.18431
Tgm5	0.713455		0.814046
Adh4	0.713444		0.533941
Ppp2r3c	0.713237		0.721371
mmu-mir-6348	0.713167		0.977887
Tslp	0.713111		0.68737
mmu-mir-6901	0.712629		0.609373
Zmat3	0.71236		6.16888
Iqcg	0.712248		1.13934
NonTargetingControlGuideForMouse_0368	0.711855		0.958087
Fech	0.711795		2.5128
Dusp19	0.711739		1.06318
Vmn1r179	0.711539		0.99256
Lin7a	0.711409		0.679169
Rala	0.711354		1.45498
Fam193a	0.711213		0.788724
Kctd12	0.711042		0.618411
Aph1a	0.71091		1.7439
Trim34a	0.710645		0.325577
Tac4	0.710524		2.43288
Vtcn1	0.710241		2.19889
Ptgr1	0.710176		1.00064
Olfr461	0.710037		1.13373
Ppfia3	0.71002		1.4593
Krtap6-5	0.709988		1.09201
Grn	0.70998		1.2582
Zfp85	0.709727		0.822429
Arx	0.709625		1.89903
Ip6k3	0.709564		0.258998
Neurod4	0.709302		0.985818
Fmo9	0.708877		0.68853
Cpsf2	0.708854		2.13906
Tpcn2	0.708854		1.27483
Micalcl	0.708541		1.33895
Git2	0.707931		3.47865
Dtnbp1	0.707871		2.08528
A430078G23Rik	0.707709		0.828395
Hk3	0.707638		5.46907
Chpt1	0.707531		0.491147
NonTargetingControlGuideForMouse_0615	0.707491		1.58596
mmu-mir-6983	0.707378		0.369477
Osr2	0.707337		0.444861
mmu-mir-6967	0.707324		1.28196
B3gnt6	0.707296		0.938375
Vmn1r43	0.707123		0.876134
Vmn1r233	0.706829		0.260546
Tmem50b	0.706629		0.811165
Olfr266	0.706104		1.08123
mmu-mir-376a	0.7061		0.577029
Pde1a	0.705951		0.901276
Sh2d3c	0.705813		3.09048
Smchd1	0.705731		1.44467
mmu-mir-8109	0.705656		0.902924
Ceacam12	0.705588		1.56452
Olfr1106	0.705587		1.25536
Arf5	0.705543		1.75289
Ankrd34b	0.705522		1.87183
Vimp	0.705153		0.26247
Ddx26b	0.705127		1.083
Tnfsf10	0.705108		1.06174
Tyrobp	0.704967		2.36619
Rhbdl3	0.704926		0.385662
Olfr1239	0.704662		4.20698
Cyp39a1	0.704607		0.772783
Zfp65	0.704279		2.02246
mmu-mir-6356	0.704143		1.07532
Agpat2	0.703969		0.760637
Kifap3	0.703969		1.69117
Parp1	0.703908		0.5125
NonTargetingControlGuideForMouse_0048	0.703873		1.71204
Rc3h1	0.703617		1.0132
Slc36a3	0.703489		1.15489
Ate1	0.703421		1.99893
Acadsb	0.703135		1.06889
Ddx42	0.702645		0.538202
4933425L06Rik	0.702322		1.68522
Arl5b	0.702318		1.59596
Sobp	0.702211		0.920097
Ppp2r5b	0.702062		0.451982
Bri3bp	0.701924		1.17975
Mstn	0.701801		1.21661
Mamld1	0.701361		1.90993
Gucy1b3	0.70135		1.20518
Csrnp2	0.701237		1.04285
Slc17a7	0.701207		1.14996
Gm933	0.701205		2.17397
Zfp960	0.701184		0.92561
mmu-mir-688	0.701152		0.872249
Rdx	0.701106		1.55085
Plce1	0.701098		1.33685
Tnni1	0.701081		0.663129
Rbks	0.701072		1.15142
Rbfox3	0.700863		2.73924
Ifi204	0.700373		0.952559
Sppl2c	0.699983		0.383512
Nkx2-4	0.6999		2.60304
Cst11	0.699832		0.602818
Pomgnt1	0.699781		0.343535
AU022252	0.699703		1.84253
Slc25a15	0.699607		0.977558
Tmem35	0.699427		0.879796
Degs1	0.699365		2.79864
Acn9	0.69931		1.8527
Scn8a	0.699153		2.6045
2610524H06Rik	0.699062		1.50635
Inpp4b	0.699008		0.861992
Fut8	0.698916		1.91884
Calr4	0.698701		1.0706
NonTargetingControlGuideForMouse_0916	0.698595		2.52455
Ppl	0.698509		0.877546
Focad	0.698135		0.498235
Galnt12	0.698105		1.01605
Tex11	0.697818		0.216239
Bnipl	0.697808		2.89018
Sc5d	0.69771		0.320199
Tnfsf11	0.697642		1.13986
Bdp1	0.697537		0.42991
NonTargetingControlGuideForMouse_0297	0.697509		1.61318
Scml4	0.697123		0.74405
Bbs12	0.697118		1.15835
mmu-mir-6360	0.696959		0.488738
Olfr1113	0.696458		0.828926
Scoc	0.695939		0.457864
Lrrc23	0.695906		0.690837
Filip1l	0.695879		1.59833
B230219D22Rik	0.695819		1.47926
Trip12	0.695544		4.47065
mmu-mir-1953	0.695391		1.08486
Tpr	0.695378		0.746882
4930529M08Rik	0.69534		1.44284
Grap	0.695166		0.676978
Evx2	0.695092		2.2142
Slc2a10	0.694949		0.674658
Zfp414	0.69486		1.23632
C87977	0.69483		0.537227
mmu-mir-7220	0.694607		0.253527
Cyp2b13	0.694556		0.457442
Olfr1353	0.694549		1.31786
Rnf38	0.694544		2.57351
Arl6ip5	0.694433		2.31723
Tas2r144	0.694303		0.524007
Prss45	0.694292		4.07731
Btnl1	0.694154		0.732813
Gpr137b	0.694139		0.818727
Stard3nl	0.694103		1.45577
Lmo3	0.694099		0.727878
Sox15	0.694017		0.745918
Tas1r1	0.693999		0.892129
NonTargetingControlGuideForMouse_0634	0.693974		1.94423
Cklf	0.693899		0.427874
Crot	0.693714		1.7078
Nkx6-2	0.693566		0.288228
Gsdmc3	0.693371		0.317304
Cdca3	0.693137		1.33151
Vwa7	0.693123		2.41767
Pard3	0.693022		1.42844
Mei4	0.693015		1.34399
Gtf2f1	0.692937		0.491807
Gpaa1	0.692926		3.39925
Klrk1	0.692909		0.819293
Obp2a	0.692841		1.55816
Stx5a	0.69269		0.433734
Nlrp1a	0.692667		1.02024
Cyp2c54	0.692579		0.290689
Trappc5	0.692075		0.511598
Olfr1022	0.69203		1.15552
Psg26	0.691889		1.8297
Chchd7	0.691654		1.13708
Zmat3	0.691454		0.902254
Fam133b	0.691309		0.421536
Vmn1r14	0.691108		0.738526
Lce3a	0.690743		1.23946
Col13a1	0.690738		0.532811
Krtap19-5	0.690716		1.82409
Lhx2	0.690661		2.08778
Prl8a2	0.690616		1.35927
Ubqlnl	0.69037		1.31909
Gpr111	0.690201		0.260281
Lrpprc	0.690186		1.75364
mmu-mir-410	0.690019		1.05368
Srgap2	0.689749		1.02967
Stk17b	0.689564		1.02664
Olfr749	0.689486		0.689178
Rem2	0.689465		2.06286
Gm19345	0.689441		0.29852
Cyb5r4	0.689426		0.767129
Fgg	0.68935		1.2518
Ocln	0.689229		1.18271
mmu-mir-669h	0.689179		2.20649
Olfr1362	0.689147		1.38225
Eif2d	0.689012		0.629431
Olfr936	0.688923		0.986754
Chst13	0.688891		0.81056
AU022252	0.688752		1.13932
Olfr1347	0.688561		0.873162
Skap2	0.688081		0.629197
Pcdhb20	0.688002		0.994528
Mageb3	0.687914		2.12233
Zfp282	0.687844		1.12974
Fam45a	0.687734		0.690492
Fpr2	0.687699		0.688793
4933405L10Rik	0.687554		0.857625
Olfr1303	0.687529		0.486347
4933405L10Rik	0.687489		0.898173
Vmn2r116	0.687483		0.864053
Trub2	0.687073		0.441505
mmu-mir-6945	0.686899		0.785548
Fam154a	0.686808		0.721854
[truncated: 62,988 more rows]

## Sheet: Fig 1b
Figure 1b
MHC II
control	ΔB2m	ΔMarchf1	ΔUbl3
1.28	0.97	10.67	6.06
1.09	0.78	12.85	7.44
0.89	1.02	14.59	4.78
CD86
control	ΔB2m	ΔMarchf1	ΔUbl3
1.38	0.89	18.84	7.94
1.47	0.79	18.89	9.03
1.14	0.73	19.14	5.3
MHC I
control	ΔB2m	ΔMarchf1	ΔUbl3
1.02	0.02	0.77	0.75
1.58	0.01	0.28	0.73
0.93	0.01	0.14	0.46

## Sheet: Fig 2b
Figure 2b
ΔUbl3	Myc-UBL3
1	5.79729
1	5.76099
1	2.89689
1	2.77209

## Sheet: Fig 3a
Figure 3a
anti-UBL3					anti-actin					anti-Myc-Tag
lane 1	hBim				lane 1	hBim				lane 1	hBim
lane 2	ΔUbl3				lane 2	ΔUbl3				lane 2	ΔUbl3
lane 3	ΔUbl3 + Myc-UBL3(WT)				lane 3	ΔUbl3 + Myc-UBL3(WT)				lane 3	ΔUbl3 + Myc-UBL3(WT)
lane 4	ΔUbl3 + Myc-UBL3(WT)				lane 4	ΔUbl3 + Myc-UBL3(WT)				lane 4	ΔUbl3 + Myc-UBL3(WT)

## Sheet: Fig 3b
Figure 3b
UBL3WT	UBL3C114S
1	0
12	4
13	21
2	9
8	0
4	15
1	22
12	12
9	8
16	6
16	10
20	14
22	13
7	8
6	13
15	17
8	11
2	4
39	20
9	10
7	7
3	0
5	0
0	4
4	10
4	0
10	12
0	0
8	11
1	3
9	8
3	3
6	7
6	14
9	4
5	3
8	12
1	6
1	21
0	5
7	3
9	8
0	14
3	8
6	3
3	2
3	13
21	6
12	12
8	8
0	17
3	0
11	11
5	0
7	2
6	10
2	9
17	19
2	18
9	0
2	1
13	4
11	2
10	1
1	8
12	1
10	0
4	2
8	6
2	8
0	7
4	16
2	1
6	4
2	4
1	0
3	8
4	1
7	4
3	0
3	2
3	5
3	8
1	0
2	1
1	4
4	1
8	2
6	0
4	14
4	10
3	1
5	7
0	6
6	6
11	6
0	6
3	8
3	4
2	2
2	3
8	10
7	0
17	0
0	0
0	0
0	1
5	0
0	3
9	0
3	1
2	2
3	1
8	0
0	3
4	4
4	6
0	0
0	0
5	0
1	1
0	0
4	0
1	0
10	2
0	2
0	2
2	3
2	0
1	0
0	1
4	0
1	0
0	4
0	4
0	1
0	5
0	0
0	2
2	1
5	3
5	0
0	1
0	0
0	0
6	3
5	7
12	2
0	2
0	0
0	1
3	9
5	5
6	1
6	0
4	5
0	14
3	3
7	4
0	11
0	0
0	5
0	0
0	3
2	4
0	3
6	0
0	11
0	0
0	2
0	1
0	2
0	4
8	3
4	3
1	0
3	0
3	0
4	0
5	0
5	0
3	0
0	0
0	0
5	0
2	0
2	0
6	0
6	0
0	0
0	0
2	0
0	0
3	1
2	0
2	0
6	0
7	0
0	0
0	0
8	0
0	0
3	0
2	0
5	0
3	0
6	0
9	4
6	0
2	0
5	0
4	0
6	0
8	0
4	0
5	0
4	0
11	0
2	1
0	0
4	0
5	0
2	0
2	0
7	0
6	4
4	0
5	0
4	3
7	0
0	0
6	0
1	0
5	0
0	6
6	0
0	0
9	1
0	0
2	0
4	0
0	0
0	0
0	1
0	0
0	0
0	3
2	0
3	0
7	0
0	0
5	0
2	2
4	0
0	0
1	7
4	0
3	0
2	0
3	0
2	0
2	0
2	0
3	2
3	2
5	1
6	1
4	0
0	0
0	0
5	0
4	0
0	2
7	3
2	0
1	3
2	0
4	0
2	1
0	1
0	0
0	0
0	2
0	0
2	0
1	0
4	0
4	0
0	0
0	0
9	0
7	0
0	0
2	0
2	0
3	1
0	0
0	1
1	0
8	0
17	0
4	0
1	0
2	0
4	0
0	3
0	0
0	2
2	0
3	0
1	0
0	0
0	0
0	0
0	0
2	0
7	0
4	0
5	1
0	0
1	2
6	0
0	0
6	0
0	0
0	0
0	0
2	0
5	0
0	0
2	0
3	0
0	0
0	0
2	1
3	0
3	0
0	0
0	0
0	0
0	0
0	1
0	5
1	0
0	0
0	0
2	0
0	0
9	5
0	0
5	0
9	0
2	0
3	0
0	0
0	2
0	2
0	12
3	4
0	2
0
14
0
5
7
0
0
0
0
0
0
0
13
0
27
2
0
5
0
17
2
0
0
3
5
1
5
0
0
0
1
3
2
0
2
1
0
1
1
1
0
5
3
0
0
0
0
3
0
5
0
0
2
0
2
0
5
6
2
6
8
3
0
0
6
0
3
2
4

## Sheet: Fig 3d
Figure 3d
MHC II
hBim	UBL3KO	+UBL3WT	+UBL3C114S
34.4	100	19.7	99.6
33.2	100	34.5	82.1
20.5	100	22.4	71.4
CD86
hBim	UBL3KO	+UBL3WT	+UBL3C114S
22.1	100	14.6	65.8
20.1	100	39.2	79.4
14.2	100	11.3	51.5

## Sheet: Fig 4a
Figure 4a

## Sheet: Fig 4b
Figure 4b
MHC II
	WT									Ubl3–/–									Marchf1–/–
cDC1	11	11.2	11.09	14.58	10.94	14.92	21.34	24.21	23.45	76.17	95.07	86.44	71.68	69.41	67.78	93.41	100	65.3	100	96.01	88.43	100	99.41	96.02	86.85	90.08	98.21
cDC2	15.65	15.09	13.91	19.25	15.76	19.92	25.8	26.66	26.98	73.1	79.51	72.67	78.44	74.33	80.65	95.14	100	68.16	96.6	100	96.82	100	93.38	98.2	92.94	93.07	96.05
CD86
	WT									Ubl3–/–									Marchf1–/–
cDC1	7.62	6.83	8.13	16.47	15.68	14.95	20.13	17.74	17.63	29.18	40.35	40.18	40.32	42.95	30.25	51.41	53.73	45.39	100	95.9	90.53	97.55	100	90	87.2	97.98	100
cDC2	6.01	5.95	6.92	14.8	15.81	16.07	15.79	14.72	14.83	31.99	32.1	33.16	47.81	43.93	41.04	39.85	43.08	35.08	100	98.74	91.25	100	88.47	87.24	83.46	100	84.76

## Sheet: Fig 4c
Figure 4c
H2-Ab1
	WT		Ubl3-/-
cDC1	1	1	0.712	0.89
cDC2	1	1	1.081	0.709
Marchf1
	WT		Ubl3-/-
cDC1	1	1	0.924	1.172
cDC2	1	1	1.722	0.889

## Sheet: Fig 4d
Figure 4d
MHC II internalisation
	WT			Ubl3−/−			Marchf1−/−
cDC1	33	30.7	31.9	11.6	12	11.2	7.4	7.3	6.6
cDC2	21.1	21.6	21.2	9.8	10.3	8.8	8.5	8.2	8.4
CD86 internalisation
	WT						Ubl3–/–						Marchf1–/–
cDC1	39	37	38	36	29	24	19	19	18	16	14	17	15	15	15	12	13	12
MHC I internalisation
	WT									Ubl3−/−									Marchf1−/−
cDC1	15.2	15.2	15	11	11	11	15	12	10	16	16.6	15.5	13	12	11	12	11	11	16.3	16.2	16.1	11	12	12	11	9	9
cDC2	15	15.3	14.6	10	10	10	17	14	12	14.7	15.4	14.8	14	12	12	12	12	12	16.1	16.1	15.7	12	14	15	13	12	13

[truncated: 26 more sheets: Fig 4e, Fig 4f, Fig 4g, Fig 4h, Fig 4i, Fig 5a, Fig 5b, Fig 6a, Fig 6b, Fig 6c, Fig 6d, Fig 7a, Fig 7b, Fig 7c, Fig 7d, Fig 7e, Fig 7f, Fig 8, Supp Fig 2a, Supp Fig 2b …]
